# Supplementary material for: Device Modeling and Design of Inverted Solar Cell Based on Comparative Experimental Analysis between Effect of Organic and Inorganic Hole Transport Layer on Morphology and Photo-Physical Property of Perovskite Thin Film
Source: Materials (Basel). 2021 Apr 24;14(9):2191. doi: 10.3390/ma14092191 (PMC8123108; doi:10.3390/ma14092191)
Supplement: Supplementary file 1 [file materials-14-02191-s001.zip]

Archive with 1 entries (1 files):
- materials-1132050-supplementary.pdf
